# Supplementary material for: The Great American Recession and forgone healthcare: Do widened disparities between African-Americans and Whites remain?
Source: PLoS One. 2017 Dec 27;12(12):e0189676. doi: 10.1371/journal.pone.0189676 (PMC5744961; doi:10.1371/journal.pone.0189676)
Supplement: S1 Table — (XLSX) [file pone.0189676.s001.xlsx]

## Sheet: Medical Care Rev
Likelihood of Forgone Medical Care among African-Americans compared to Whites, with Fully Interacted Time Periods of The Great Recession (May 2006-December 2013)
		Linearized
y=medical care	Odds Ratio	Std. Err.	t	P>t	[95% Conf.	Interval]
timeperiodᵃ
Early Recession	1.18687	0.232643	0.87	0.383	0.807007	1.74552
Late Recession	9722645	0.175348	-0.16	0.876	0.681786	1.3865
Post-recession	0.877847	0.137496	-0.83	0.406	0.644994	1.19476
Pre Recession#African-Americanᵇ	0.892285	0.0673117	-1.51	0.132	0.769185	1.03509
Early Recession#African-Americanᵇ	1.13252	0.109188	1.29	0.198	0.936803	1.36913
Late Recession#African-Americanᵇ	1.07258	0.071019	1.06	0.291	0.941545	1.22185
Post-recession#African-Americanᵇ	1.1605	0.0506897	3.41	0.001	1.06491	1.26466
timeperiod#ageᵈ
Pre Recession#35-44	1.07077	0.0954655	0.77	0.444	0.898463	1.27613
Pre Recession#45-54	1.25557	0.116775	2.45	0.015	1.04557	1.50774
Pre Recession#older than 54	1.08243	0.115704	0.74	0.459	0.877088	1.33584
Early Recession#35-44	0.875406	0.0996172	-1.17	0.243	0.699769	1.09513
Early Recession#45-54	1.18545	0.126132	1.6	0.111	0.961497	1.46156
Early Recession#older than 54	0.963214	0.116194	-0.31	0.756	0.75967	1.22129
Late Recession#35-44	1.1067	0.0942081	1.19	0.235	0.936	1.30852
Late Recession#45-54	1.28547	0.109628	2.94	0.003	1.08686	1.52037
Late Recession#older than 54	1.24088	0.115884	2.31	0.022	1.03256	1.49123
Post-recession#35-44	1.24159	0.06635	4.05	0	1.11765	1.37927
Post-recession#45-54	1.35864	0.0702935	5.92	0	1.22712	1.50425
Post-recession #
older than 54	1.22361	0.0618681	3.99	0	1.10772	1.35162
timeperiod#educationᵉ
Pre Recession#HS diploma or GED	0.738456	0.0764477	-2.93	0.004	0.602349	0.905318
Pre Recession#Some college	0.821632	0.0835392	-1.93	0.054	0.672637	1.00363
Pre Recession#bachelors or higher	0.450224	0.0516402	-6.96	0	0.359253	0.564229
Early Recession#HS diploma or GED	0.685893	0.0817343	-3.16	0.002	0.542516	0.867162
Early Recession#Some college	0.907399	0.0997881	-0.88	0.378	0.730822	1.12664
Early Recession#bachelors or higher	0.478976	0.0641073	-5.5	0	0.368065	0.623307
Late Recession#HS diploma or GED	0.708374	0.0752763	-3.24	0.001	0.574701	0.873138
Late Recession#Some college	0.798406	0.0852691	-2.11	0.036	0.647065	0.985143
Late Recession#bachelors or higher	0.419675	0.0496873	-7.33	0	0.332451	0.529785
Post-recession #HS diploma or GED	0.755428	0.0494762	-4.28	0	0.664076	0.859345
Post-recession # Some college	0.821962	0.0514627	-3.13	0.002	0.726679	0.929739
Post-recession #bachelors or higher	0.436351	0.0315402	-11.47	0	0.378495	0.503051
timeperiod#sexx ᵍ
Pre Recession#male	0.61315	0.042214	-7.1	0	0.535459	0.702114
Early Recession#male	0.634474	0.0482711	-5.98	0	0.54625	0.736946
Late Recession#male	0.682316	0.0397483	-6.56	0	0.608412	0.765196
Post-recession#male	0.691399	0.0254769	-10.02	0	0.643037	0.743397
timeperiod#insurancecoverage ʰ
Pre Recession#Covered	0.13984	0.0100283	-27.43	0	0.121435	0.161035
Early Recession#Covered	0.161475	0.0152364	-19.32	0	0.13411	0.194423
Late Recession#Covered	0.137072	0.0092431	-29.47	0	0.120038	0.156524
Post-recession #Covered	0.13785	0.0054934	-49.73	0	0.127452	0.149095
timeperiod#usualplace ᴶ
Pre Recession #Yes, has a usual place for medical care	0.660809	0.0607455	-4.51	0	0.551457	0.791846
Pre Recession #There is more than one place for medical care	1.07573	0.239562	0.33	0.743	0.694028	1.66737
Early Recession #Yes, has a usual place for medical care	0.573616	0.0561916	-5.67	0	0.473042	0.695573
Early Recession #There is more than one place for medical care	1.17728	0.381675	0.5	0.615	0.622012	2.22822
Late Recession #Yes, has a usual place for medical care	0.767252	0.0584103	-3.48	0.001	0.660502	0.891255
Late Recession #There is more than one place for medical care	1.74559	0.427539	2.27	0.024	1.078	2.82662
Post-recession #Yes, has a usual place for medical care	0.721274	0.0333287	-7.07	0	0.658581	0.789937
Post-recession #There is more than one place for medical care	0.972523	0.169763	-0.16	0.873	0.689784	1.37116
_cons	0.902818	0.127066	-0.73	0.468	0.684406	1.19093
C-statistic	0.757
ᵃref=Pre Recession; #=interaction term; ᵇref=Whites; ᵈref= agecat 25-34; ᵉref=less than highschool; ᵍref=female; ʰref=not covered by insurance; ᴶref=no usual place for care

## Sheet: Prescription Rev
Likelihood of Forgone Prescription Care among African-Americans compared to Whites, with Fully Interacted Time Periods of The Great Recession (May 2006-December 2013)
		Linearized
y= prescription care	Odds Ratio	Std. Err.	t	P>t	[95% Conf.	Interval]
timeperiodᵃ
Early Recession	1.03932	0.190487	0.21	0.833	0.724615	1.4907
Late Recession	1.03208	0.169795	0.19	0.848	0.746634	1.42665
Post-recession	0.776675	0.107619	-1.82	0.069	0.591312	1.02015
Pre Recession#African-Americanᵇ	1.15311	0.0896063	1.83	0.068	0.98959	1.34364
Early Recession#African-Americanᵇ	1.22607	0.126397	1.98	0.049	1.00094	1.50184
Late Recession#African-Americanᵇ	1.13676	0.0755312	1.93	0.055	0.997426	1.29555
Post-recession#African-Americanᵇ	1.19064	0.0516377	4.02	0	1.09324	1.29672
timeperiod#ageᵈ
Pre Recession#35-44	0.96331	0.0893268	-0.4	0.687	0.80263	1.15616
Pre Recession#45-54	1.03229	0.0929492	0.35	0.724	0.864667	1.23242
Pre Recession#older than 54	0.848421	0.0881923	-1.58	0.115	0.691468	1.041
Early Recession#35-44	0.987487	0.0996531	-0.12	0.901	0.809624	1.20442
Early Recession#45-54	0.988926	0.104122	-0.11	0.916	0.803858	1.2166
Early Recession#older than 54	0.842218	0.099085	-1.46	0.145	0.668155	1.06163
Late Recession#35-44	1.01341	0.0913129	0.15	0.883	0.848746	1.21002
Late Recession#45-54	0.978299	0.075618	-0.28	0.777	0.840255	1.13902
Late Recession#older than 54	0.825474	0.0677702	-2.34	0.02	0.702325	0.970217
Post-recession#35-44	1.02178	0.0566501	0.39	0.698	0.916165	1.13957
Post-recession#45-54	1.11767	0.0609069	2.04	0.042	1.00401	1.24419
Post-recession #	0.990709	0.0530125	-0.17	0.862	0.89169	1.10072
older than 54
timeperiod#educationᵉ
Pre Recession#HS diploma or GED	0.642249	0.0622149	-4.57	0	0.530778	0.77713
Pre Recession#Some college	0.665117	0.0622344	-4.36	0	0.55326	0.799589
Pre Recession#bachelors or higher	0.242988	0.0273868	-12.55	0	0.194652	0.303327
Early Recession#HS diploma or GED	0.691653	0.0791496	-3.22	0.001	0.552187	0.866344
Early Recession#Some college	0.662998	0.0730732	-3.73	0	0.533723	0.823585
Early Recession#bachelors or higher	0.308723	0.0361238	-10.04	0	0.245226	0.388662
Late Recession#HS diploma or GED	0.699875	0.0704008	-3.55	0	0.574183	0.85308
Late Recession#Some college	0.684968	0.065355	-3.97	0	0.567709	0.826448
Late Recession#bachelors or higher	0.269023	0.0341032	-10.36	0	0.209627	0.345247
Post-recession #HS diploma or GED	0.618886	0.0344329	-8.62	0	0.554703	0.690495
Post-recession # Some college	0.678434	0.0372091	-7.07	0	0.609024	0.755756
Post-recession #bachelors or higher	0.299952	0.0183433	-19.69	0	0.265941	0.338311
timeperiod#sexx ᵍ
Pre Recession#male	0.526284	0.0350391	-9.64	0	0.461656	0.599958
Early Recession#male	0.570148	0.0456388	-7.02	0	0.487052	0.667422
Late Recession#male	0.56875	0.0335002	-9.58	0	0.506502	0.638648
Post-recession#male	0.593622	0.0222059	-13.94	0	0.551493	0.638969
timeperiod#insurancecoverage ʰ
Pre Recession#Covered	0.225974	0.0182991	-18.37	0	0.192686	0.265013
Early Recession#Covered	0.229908	0.0189937	-17.79	0	0.195411	0.270496
Late Recession#Covered	0.206906	0.0149562	-21.8	0	0.179471	0.238534
Post-recession #Covered	0.220537	0.0098817	-33.74	0	0.201923	0.240866
timeperiod#usualplace ᴶ
Pre Recession #Yes, has a usual place for medical care	0.780286	0.0782348	-2.47	0.014	0.640565	0.950484
Pre Recession #There is more than one place for medical care	1.36729	0.287342	1.49	0.138	0.904172	2.06761
Early Recession #Yes, has a usual place for medical care	0.757994	0.0800376	-2.62	0.009	0.615775	0.933059
Early Recession #There is more than one place for medical care	1.37502	0.479628	0.91	0.362	0.692142	2.73164
Late Recession #Yes, has a usual place for medical care	0.966054	0.0769398	-0.43	0.665	0.825913	1.12997
Late Recession #There is more than one place for medical care	1.49248	0.374189	1.6	0.111	0.911246	2.44446
Post-recession #Yes, has a usual place for medical care	1.00311	0.0527116	0.06	0.953	0.904562	1.1124
Post-recession #There is more than one place for medical care	1.28372	0.191104	1.68	0.094	0.957726	1.72068
_cons	0.931367	0.11114	-0.6	0.552	0.736437	1.17789
C-statistic	0.7321
ᵃref=Pre Recession; #=interaction term; ᵇref=Whites; ᵈref= agecat 25-34; ᵉref=less than highschool; ᵍref=female; ʰref=not covered by insurance; ᴶref=no usual place for care

## Sheet: Mental Care Rev
Likelihood of Forgone Mental Care among African-Americans compared to Whites, with Fully Interacted Time Periods of The Great Recession (May 2006-December 2013)
		Linearized
y= mental care	Odds Ratio	Std. Err.	t	P>t	[95% Conf.	Interval]
timeperiodᵃ
Early Recession	0.951676	0.264989	-0.18	0.859	0.550195	1.64612
Late Recession	1.16656	0.285785	0.63	0.53	0.720334	1.88921
Post-recession	0.982678	0.203729	-0.08	0.933	0.653469	1.47774
Pre Recession#African-Americanᵇ	0.783743	0.111441	-1.71	0.088	0.592448	1.03681
Early Recession#African-Americanᵇ	0.846943	0.126729	-1.11	0.268	0.630916	1.13694
Late Recession#African-Americanᵇ	0.83011	0.111326	-1.39	0.166	0.637556	1.08082
Post-recession#African-Americanᵇ	0.684322	0.0486673	-5.33	0	0.59495	0.787121
timeperiod#ageᵈ
Pre Recession#35-44	0.912925	0.122788	-0.68	0.499	0.700624	1.18956
Pre Recession#45-54	1.16581	0.156743	1.14	0.255	0.894786	1.51892
Pre Recession#older than 54	0.622303	0.107317	-2.75	0.006	0.443217	0.873751
Early Recession#35-44	1.13725	0.18087	0.81	0.419	0.831636	1.55518
Early Recession#45-54	0.909567	0.140321	-0.61	0.539	0.671407	1.23221
Early Recession#older than 54	0.759094	0.139039	-1.5	0.133	0.529364	1.08852
Late Recession#35-44	0.758266	0.0976057	-2.15	0.032	0.588585	0.976864
Late Recession#45-54	0.690356	0.0858891	-2.98	0.003	0.540435	0.881865
Late Recession#older than 54	0.498436	0.0753172	-4.61	0	0.370225	0.671047
Post-recession#35-44	0.994035	0.0826612	-0.07	0.943	0.843978	1.17077
Post-recession#45-54	0.952841	0.0802364	-0.57	0.567	0.807332	1.12458
Post-recession #	0.685125	0.0609958	-4.25	0	0.575018	0.816315
older than 54
timeperiod#educationᵉ
Pre Recession#HS diploma or GED	0.750424	0.129178	-1.67	0.096	0.534795	1.05299
Pre Recession#Some college	0.850443	0.128859	-1.07	0.286	0.631174	1.14589
Pre Recession#bachelors or higher	0.415365	0.0789195	-4.62	0	0.285789	0.603689
Early Recession#HS diploma or GED	0.811927	0.160159	-1.06	0.292	0.550719	1.19703
Early Recession#Some college	0.989328	0.194014	-0.05	0.956	0.67257	1.45527
Early Recession#bachelors or higher	0.516413	0.11639	-2.93	0.004	0.331418	0.804672
Late Recession#HS diploma or GED	0.772827	0.132355	-1.5	0.133	0.551714	1.08255
Late Recession#Some college	0.940319	0.162352	-0.36	0.722	0.669444	1.3208
Late Recession#bachelors or higher	0.598143	0.107707	-2.85	0.005	0.419671	0.852512
Post-recession #HS diploma or GED	0.709591	0.0632173	-3.85	0	0.59548	0.845568
Post-recession # Some college	0.888225	0.086784	-1.21	0.226	0.732858	1.07653
Post-recession #bachelors or higher	0.483706	0.0500574	-7.02	0	0.394581	0.592962
timeperiod#sexx ᵍ
Pre Recession#male	0.456228	0.0494953	-7.23	0	0.368522	0.564809
Early Recession#male	0.481071	0.0547961	-6.42	0	0.384469	0.601946
Late Recession#male	0.580231	0.0588335	-5.37	0	0.475272	0.708369
Post-recession#male	0.524282	0.0349463	-9.69	0	0.459831	0.597768
timeperiod#insurancecoverage ʰ
Pre Recession#Covered	0.238782	0.0314839	-10.86	0	0.184211	0.30952
Early Recession#Covered	0.271677	0.0369339	-9.59	0	0.207905	0.35501
Late Recession#Covered	0.235406	0.0282173	-12.07	0	0.185941	0.298031
Post-recession #Covered	0.241822	0.0176733	-19.42	0	0.209427	0.279226
timeperiod#usualplace ᴶ
Pre Recession #Yes, has a usual place for medical care	0.824277	0.116275	-1.37	0.172	0.624472	1.08801
Pre Recession #There is more than one place for medical care	1.52031	0.582977	1.09	0.276	0.714838	3.23337
Early Recession #Yes, has a usual place for medical care	0.74821	0.114547	-1.89	0.059	0.553581	1.01127
Early Recession #There is more than one place for medical care	0.973575	0.440311	-0.06	0.953	0.399801	2.3708
Late Recession #Yes, has a usual place for medical care	0.849939	0.117818	-1.17	0.242	0.647018	1.1165
Late Recession #There is more than one place for medical care	1.29676	0.467199	0.72	0.471	0.638182	2.63496
Post-recession #Yes, has a usual place for medical care	0.885395	0.0661407	-1.63	0.104	0.764352	1.02561
Post-recession #There is more than one place for medical care	0.985446	0.260768	-0.06	0.956	0.585432	1.65878
_cons	0.219037	0.0371293	-8.96	0	0.156908	0.305767
C-statistic	0.7154
ᵃref=Pre Recession; #=interaction term; ᵇref=Whites; ᵈref= agecat 25-34; ᵉref=less than highschool; ᵍref=female; ʰref=not covered by insurance; ᴶref=no usual place for care
